# Supplementary material for: Polystyrene nanoplastics disrupt glucose metabolism and cortisol levels with a possible link to behavioural changes in larval zebrafish
Source: Commun Biol. 2019 Oct 18;2:382. doi: 10.1038/s42003-019-0629-6 (PMC6802380; doi:10.1038/s42003-019-0629-6)
Supplement: Supplementary file 3 — Supplementary Data 1 [file 42003_2019_629_MOESM3_ESM.xlsx]

## Sheet: Figure 2a
Cortisol concentration per larva (pg/ml)
Control	low PSNP	mid PSNP	high PSNP
43.595	48.8512	80.4098	111.164
60.1891	50.6353	84.6144	102.741
64.0758	92.3928	114.951	89.695
57.1977	83.0957	111.164	89.2312
69.5051	57.9673	85.0843	111.816
49.778	60.6458	114.109	96.4489

## Sheet: Figure 2b
Cortisol concentration per larva (pg/ml)
Glucose	Glucose + high PSNP
48.2729	44.5422
45.3714	39.663
24.6195	26.7349
43.493	38.0156
36.7693	64.5034

## Sheet: Figure 2c
Cortisol concentration per larva (pg/ml)
Control gr+/+	high PSNP gr+/+		Control gr-/-	high PSNP gr-/-
53.2169	76.7497		120.37	186.23
60.4219	74.7331		140.553	98.2718
65.2312	115.401		158.703	134.082
35.5692	98.9789		132.094	102.908
58.7161	77.4367		163	117.837

## Sheet: Figure 3a
Glucose concentration per larva (mg/dl)
AB/TL					gr+/+					gr-/-					AB/TL + Mifepristone
Control	low PSNP	mid PSNP	high PSNP		Control	low PSNP	mid PSNP	high PSNP		Control	low PSNP	mid PSNP	high PSNP		Solvent Control	Mifepristone	low PSNP	mid PSNP	high PSNP
0.152474	0.150235	0.149729	0.107765		0.102557	0.102967	0.075325	0.057883		0.032882	0.037117	0.02505			0.108547	0.063805	0.068313	0.083888	0.041809
0.157674	0.113254	0.152185	0.109715		0.090717	0.106246	0.062073	0.035751		0.022864	0.040578	0.044996	0.021361		0.099599	0.081497	0.094271	0.101785	0.094954
0.14814	0.142867	0.148068	0.086457		0.071272	0.107294	0.073959	0.056517		0.034795	0.014166	0.031061	0.035933		0.129587	0.059023	0.089694	0.084366	0.05554
0.140701	0.135861	0.101625	0.087468		0.075052	0.1108	0.097821	0.03097		0.019448	0.037709	0.048001	0.015896		0.119408	0.061892	0.1052	0.098506	0.086962
0.147707	0.140701	0.165547	0.08848		0.106702	0.088349	0.089214	0.040078		0.037664	0.024776	0.011843	0.017718		0.113466	0.082727	0.093041	0.090445	0.069133

## Sheet: Figure 3c
PCK1 promoter activity (Bioluminesence, AU)
Tg(pck1:luc2)					Tg(pck1:luc2) + Mifepristone
Control	low PSNP	mid PSNP	high PSNP		Solvent Control	Mifepristone	Control	low PSNP	mid PSNP	high PSNP
1998	1729	5748	13815		986	1465	1998	831	7905	8147
659	2053	7117	17771		819	318	659	5496	4773	8568
1198	1945	2716	13742		1428	2336	1198	845	2192	8875
1035	1979	5295	10999		2405	1420	1035	2170	2231	7934
2250	580	3253	10021		641	483	2250	989	5099	4872

## Sheet: Figure 4a
	Treatment group
Time (min)	Control (distance moved in mm)
1	77.7439	78.9273	41.5159	95.3049	37.1514	53.8653	79.5234	56.6389	41.9497	261.727	37.4294	55.2366	48.2895	68.1517	38.4692	57.1743	48.8564	134.41	60.971	63.4213	82.1798	115.354	126.503	97.8666	164.421	141.31	105.492	101.321	69.4489	73.2004	125.798	63.5565	62.4339	78.8798	78.1281	75.6345	42.3071	79.331	38.2908	36.2995	47.124	62.752	54.1372	82.5282	40.05	36.9703	124.814	114.863	183.338
2	40.7518	71.2207	66.8845	121.885	54.2729	61.8881	98.2564	36.4595	39.5235	131.517	37.0344	42.1027	117.816	60.8018	35.1065	65.5028	37.8563	144.8	76.4536	121.153	134.643	82.1086	135.353	115.802	182.194	160.995	164.079	193.315	37.1297	60.6938	165.324	43.5331	118.178	45.2611	73.1426	104.838	31.4349	79.4327	30.3316	37.7873	99.5675	50.8839	81.6699	55.8771	38.7112	43.1348	141.409	112.026	226.323
3	36.989	63.8744	53.522	139.914	36.11	54.4176	111.52	43.3989	54.0749	75.9572	35.9578	63.518	89.0259	43.4661	40.2452	96.9843	63.1734	128.956	111.478	76.5411	63.516	51.3942	140.938	132.192	201.604	148.584	114.041	241.591	44.8066	101.614	166.52	149.63	157.856	38.7591	39.9398	40.3527	32.9882	113.753	35.5375	37.5712	118.041	51.2431	33.737	36.667	42.1505	45.8484	72.593	110.651	234.04
4	36.4154	59.1654	119.891	100.824	48.1624	53.7048	96.4173	30.1648	40.718	57.8964	34.6342	28.3989	91.9019	56.1862	39.535	91.3932	54.6574	86.1642	126.388	34.1668	45.548	39.6628	168.727	116.337	216.706	141.611	158.943	236.89	93.2341	135.882	188.403	226.067	182.076	34.6986	106.094	69.7821	38.4859	95.6564	99.7312	38.1114	65.7905	51.8538	58.2663	39.9259	48.4589	56.3638	161.236	115.362	186.43
5	37.1283	60.6854	120.789	44.3746	36.2581	62.3261	76.3406	31.7435	33.3757	52.1616	38.9579	29.398	74.0677	49.816	39.7908	112.423	53.5546	56.0173	134.509	44.8127	48.717	30.3336	147.327	90.0199	237.005	146.991	144.532	231.082	82.6195	152.727	113.158	35.2749	189.133	32.6955	54.9662	71.6356	36.969	44.7914	144.397	35.05	78.4752	41.259	65.0553	44.3089	44.3446	104.19	115.522	105.637	132.503
6	38.4538	69.1558	50.1894	37.2713	53.239	43.8742	91.1551	34.9654	33.6777	51.8405	40.1473	29.4374	35.8875	42.9819	37.8323	56.4964	58.3314	48.1882	145.852	56.1886	50.9977	29.7853	164.389	45.5009	214.895	141.712	119.521	217.101	57.9975	183.139	108.637	64.5342	156.181	31.251	36.8449	45.543	42.0368	50.5971	10.7453	34.2541	94.0463	53.6015	34.0725	43.9353	43.6394	95.3951	130.732	105.025	141.635
7	34.9999	61.9827	58.8672	46.3981	65.3924	41.3206	96.713	34.2585	46.3037	49.4021	38.3892	29.1753	36.8794	45.5123	42.5989	61.3842	40.6461	56.9031	174.142	51.5918	53.0217	32.6325	172.399	36.217	215.771	144.96	134.521	231.994	122.462	173.414	130.877	67.9587	140.573	30.7517	136.76	41.1925	41.901	72.8965	34.3314	34.8346	105.785	89.3368	41.0543	40.8839	40.5739	97.349	154.894	130.802	205.409
8	37.1611	70.2924	58.4361	41.4689	46.5489	39.3429	92.172	32.3352	55.1311	51.5506	36.5296	29.2116	35.8183	48.5682	43.8961	78.6594	61.008	47.9653	138.549	35.1431	45.4309	32.7856	135.309	36.1346	213.613	152.472	137.901	245.024	96.4332	166.876	70.8812	82.8627	90.7243	30.9832	97.2456	33.9937	40.4617	87.075	39.5683	33.9741	79.5395	101.809	36.3952	38.0725	41.1088	115.666	131.385	133.246	195.92
9	35.2581	73.7747	60.2292	45.2554	66.6753	38.7131	63.6785	32.9257	33.4223	50.6027	38.0837	28.6817	38.1586	40.0038	40.6582	94.151	87.4816	67.1615	44.6981	44.8406	34.1446	36.3222	152.638	36.5617	213.698	142.364	147.829	172.193	96.8704	132.158	106.622	149.614	67.7373	30.1577	135.546	40.3091	41.1494	84.0205	32.0846	34.1181	98.4353	104.96	44.3364	41.5393	42.037	72.5588	117.05	116.629	175.276
10	34.629	76.2882	53.0394	47.4571	81.2185	37.8401	40.9547	30.5887	42.0554	56.1068	41.3132	28.0085	38.481	56.109	42.9355	92.1782	107.783	89.908	97.6405	36.4519	35.398	34.3641	157.688	36.4409	197.231	119.851	142.908	209.663	89.1474	150.408	120.213	153.455	62.0864	32.0623	181.214	33.3978	40.839	103.84	30.7891	34.6772	81.4294	86.7923	72.8935	38.7036	40.7997	71.7804	116.578	132.265	201.477
11	67.0134	74.4065	59.0376	47.4969	101.877	52.4727	39.7335	26.4567	45.722	52.0382	40.4812	27.9865	44.0428	52.9292	44.4543	72.8378	106.287	102.985	124.758	35.7376	33.9388	31.9553	158.675	37.7959	178.665	67.8523	148.201	229.772	84.295	83.6117	122.8	162.175	63.7298	30.1462	164.916	37.9664	38.2321	123.222	29.501	34.6171	61.6124	56.4375	59.8583	39.9157	41.2062	44.9477	117.359	129.546	199.188
12	106.165	74.4788	66.1539	60.3285	39.1422	45.5124	41.7986	23.7555	40.0868	50.9421	38.2017	27.8874	43.9841	56.5724	42.2196	93.7232	95.8295	103.567	101.09	36.2976	29.5974	33.5668	122.469	35.2271	110.155	41.2647	114.594	224.234	58.9173	35.6423	76.1885	145.271	62.4481	30.8123	160.584	75.485	38.0694	124.521	30.2164	34.6269	77.5446	34.729	61.1823	39.9128	39.2488	52.734	142.531	107.607	197.005
13	44.2342	77.1983	36.1018	66.9722	64.6028	52.5722	46.3604	24.0733	36.3491	51.6635	41.6918	27.5916	41.072	46.1831	40.2507	92.053	107.447	107.829	65.4264	33.9771	35.8486	34.1119	52.5129	35.5035	156.717	38.0675	41.5941	180.631	63.5209	32.8434	92.5161	163.964	53.3788	32.8774	164.006	59.9798	40.1005	120.145	31.5487	35.0114	110.758	62.1267	63.8012	38.4667	42.0064	64.2807	128.961	82.2461	197.567
14	68.6621	68.1602	36.4451	78.8568	83.3717	51.5688	33.7463	23.6958	38.0837	52.7005	40.4652	27.1438	35.6125	49.7288	40.9883	94.6231	107.56	58.1377	144.805	37.3016	72.6708	34.0659	40.9142	46.9925	119.53	37.3032	44.761	194.247	64.6378	38.7839	98.6937	146.174	60.9019	34.1295	154.279	47.1541	41.5617	128.968	30.4321	34.9444	97.3892	102.05	32.0193	45.6538	38.1162	47.3205	117.677	100.77	197.8
15	103.166	64.3482	45.8136	112.436	52.585	49.6733	33.8799	49.9482	31.1041	51.6339	43.6095	31.4123	35.2643	58.6534	36.3882	70.8642	113.855	41.8903	174.215	36.9928	26.1295	32.4435	47.9299	77.9462	117.278	38.5285	40.9675	235.81	62.3189	42.179	111.588	174.697	63.1305	35.9183	185.636	49.3406	48.5944	119.912	33.2352	34.2127	67.2016	102.394	28.9289	38.6389	38.615	37.7127	136.767	114.146	172.548
16	90.4518	50.246	47.4804	129.074	42.1948	66.9056	38.5597	33.6008	33.8035	51.1944	42.9644	30.7852	36.364	60.9245	33.8476	86.4487	119.384	40.6448	127.46	34.6649	40.4669	66.7486	111.497	63.8774	124.268	33.9208	38.8091	248.1	53.6022	41.724	55.1872	200.83	58.7392	38.6197	170.622	34.9774	48.0266	139.115	34.147	38.4596	89.6681	102.138	30.7893	44.2133	41.8122	36.0735	129.053	109.486	173.498
17	175.106	60.8847	54.6203	126.704	43.2808	59.34	39.0436	31.5768	34.632	49.0137	44.7575	30.6251	38.7988	58.1164	33.4184	107.863	111.045	41.0886	140.105	33.0496	76.4133	41.3131	101.175	58.187	96.2498	36.074	38.7257	52.7537	50.944	42.9047	62.4968	171.666	65.844	37.7958	148.917	43.8607	49.1524	118.906	32.9946	33.1694	59.4084	85.7776	33.1538	46.2443	43.2682	62.9204	127.602	63.0492	179.189
18	168.376	61.7975	51.7596	130.455	77.1606	66.0913	42.8453	32.7409	37.3931	53.0841	42.6526	30.6237	38.3074	53.1831	34.4317	99.1198	106.271	40.2359	136.087	28.6395	22.9053	55.2701	50.2677	85.0005	50.3487	36.31	40.3632	62.5106	35.0583	39.2577	72.7731	172.892	68.7316	40.1144	125.398	62.1785	49.8029	116.96	32.7435	49.8289	64.551	101.566	34.4851	44.7843	39.9577	51.2759	137.836	68.6075	176.327
19	154.637	64.2691	74.2636	131.06	47.0232	50.8015	39.0898	31.4834	35.9577	53.4929	43.0701	29.6062	39.4719	62.2135	33.4593	99.0866	97.9846	38.4849	138.426	28.1573	22.7687	32.9579	63.2944	56.6856	64.2129	35.7416	37.8853	90.4866	30.676	37.8881	71.4639	180.365	56.2677	37.7951	182.104	58.0099	49.8482	150.668	33.8624	42.7844	64.5563	74.1595	35.8181	42.0079	47.6929	53.1315	148.186	80.3172	179.564
20	161.642	74.6753	87.578	136.194	55.803	54.8099	39.2497	30.2076	31.0728	53.4349	42.2027	30.2915	40.7123	58.3227	34.4069	105.303	121.91	36.7992	142.811	29.7226	23.0047	32.9185	64.5434	86.4526	44.1311	35.9375	39.3556	146.945	28.061	36.5346	97.1685	67.8899	47.0449	37.3384	185.685	87.1928	49.6328	139.949	36.5893	40.4782	102.169	68.4469	31.3441	41.7797	52.6895	58.8314	140.793	77.7583	175.964
21	157.503	44.8879	64.2471	135.801	64.0736	59.5888	40.2222	25.6678	32.8008	63.523	44.9508	30.6206	41.8893	62.8898	33.6899	106.773	119.908	32.868	143.584	30.482	33.268	55.5452	136.193	95.8713	90.2055	41.2854	38.9793	98.7596	30.9054	39.0107	117.308	193.462	59.1833	43.9002	99.5963	54.2427	47.5775	137.56	36.9646	48.9715	90.2537	79.8792	36.7031	43.9844	65.5989	83.3725	153.352	94.7139	175.066
22	147.763	39.3969	63.2162	103.27	81.2142	61.7149	37.9227	27.1344	38.3193	63.8782	43.6889	30.2914	38.5258	81.0803	35.1304	123.727	139.471	35.1839	156.095	30.4051	34.2617	64.5427	148.051	97.8436	106.675	42.2229	40.4373	40.9652	29.5007	38.9362	77.9698	86.4274	63.7065	39.4371	50.6209	42.2104	38.0161	129.918	40.0247	44.5462	50.5032	84.9926	37.7557	42.6565	78.8425	49.061	137.82	84.6442	133.078
23	150.353	44.1817	67.6985	152.196	90.937	55.7964	38.6211	28.383	35.0433	57.9869	43.9634	28.8024	35.2217	62.5417	34.5888	129.76	99.4113	38.5503	80.6436	30.0065	35.6209	40.2479	155.823	108.878	116.526	42.8185	40.396	102.851	32.9301	39.3819	68.5087	52.898	44.9026	41.2763	39.3542	53.5692	39.7985	79.1942	36.7249	53.9499	44.3785	73.8339	38.7245	42.3171	58.9521	71.5549	137.151	54.6296	120.538
24	148.852	35.8844	74.1544	150.797	35.9957	70.0126	39.3401	27.6377	38.2627	50.7052	39.7432	30.2133	39.1745	55.5961	35.3904	108.848	107.415	36.9437	124.275	30.2852	34.9421	48.3231	128.841	120.569	73.7786	42.9957	38.8446	73.2314	34.5818	35.1218	70.5894	60.8618	59.2789	42.8744	37.0925	42.427	42.1942	84.6486	38.6192	39.9273	57.267	91.9816	35.7081	43.2816	71.5736	64.8759	138.449	78.5987	189.136
25	137.322	36.5081	89.3005	146.064	57.8971	59.6018	39.0268	28.3989	36.9423	50.7297	39.203	28.9199	73.5196	43.8133	36.0507	120.598	114.112	37.0249	74.7623	28.4735	36.5665	40.7481	116.211	107.91	68.7334	42.5805	42.3998	37.4093	35.6653	40.1091	57.1237	35.536	80.4371	77.0616	45.0238	60.8431	41.903	90.4687	38.1893	65.2191	81.0848	46.0203	36.5721	44.8483	53.1185	69.9414	127.119	98.765	138.13
26	144.237	44.6602	102.988	159.389	70.8837	77.7608	37.3645	28.3244	35.7547	45.9431	37.7551	30.2447	115.864	58.7641	34.9524	115.632	123.652	35.1491	147.014	34.2466	37.737	68.0763	44.8746	90.8041	111.712	42.5738	37.0218	33.9726	35.0095	49.3167	49.355	31.057	49.0987	32.3965	37.9323	53.9718	40.5607	141.093	42.069	45.8326	99.4722	73.9094	32.237	41.9314	42.5057	60.6484	96.6375	85.7969	65.3017
27	148.283	37.7105	93.4081	134.71	68.2619	83.7441	36.4625	27.7814	36.2779	35.1818	37.2873	29.4385	78.0454	85.4662	35.3197	109.387	114.063	41.1972	138.681	40.1175	90.2387	41.9573	89.1338	102.231	44.7736	40.536	59.0342	36.1992	33.8493	114.623	35.8842	34.126	45.83	33.0589	48.7742	42.574	40.8277	76.1496	42.707	38.4681	99.7986	80.8378	30.124	44.4728	31.6983	78.8418	129.702	62.4966	96.3237
28	137.737	37.0038	78.4556	132.516	79.6576	58.0267	38.9187	28.8768	36.64	34.0785	37.8673	29.7701	64.1364	55.4013	37.017	98.9536	153.317	37.8971	93.5399	40.0891	77.787	34.8	59.9294	94.4273	51.6255	42.6225	105.96	47.9498	33.3825	53.7137	47.1705	37.7274	51.6206	34.3389	46.9964	41.7787	38.2508	73.6795	34.1835	48.1504	73.3362	73.6944	42.2646	44.3359	31.6144	61.1772	137.163	54.3598	144.483
29	137.244	42.1656	49.2633	143.283	42.8195	49.2161	36.5139	29.2248	37.9164	54.2277	36.9793	29.2315	61.8927	74.1341	37.0508	117.188	140.317	36.3112	121.335	35.426	24.1644	35.8884	67.1347	90.3053	73.2445	44.4025	88.1297	40.4955	32.3952	73.1069	47.1355	36.7492	46.601	37.664	45.863	42.6867	40.6972	85.6035	33.8794	78.1049	81.2007	61.494	31.7501	43.4	32.6212	39.6061	141.101	60.6099	171.826
30	136.969	36.7241	36.8631	133.217	47.0464	53.3679	40.2738	25.7813	36.3706	27.3585	37.9245	28.7458	93.3007	47.2015	37.4707	119.445	144.063	39.2821	154.277	31.484	24.1685	39.0226	109.342	67.4454	75.5692	45.2057	80.848	35.4817	32.2883	33.7631	61.0396	39.4362	60.5646	39.7328	45.7343	53.6174	41.0641	80.277	38.7343	45.8102	86.8629	85.7586	44.4469	43.7001	34.6276	43.8253	129.679	62.804	154.027
31	128.872	37.1437	41.5774	197.597	102.975	53.102	44.167	25.7109	37.4711	30.7475	35.9545	28.3962	88.4505	46.1404	37.7998	114.135	148.065	44.1789	83.4498	33.9503	24.205	36.8252	88.8483	95.4264	56.9518	43.7548	127.83	53.5896	30.8392	43.1906	86.6795	40.5668	82.8544	39.8269	44.9348	47.854	41.4558	77.6859	33.9455	67.5757	70.8987	80.0473	30.4251	43.9827	39.2283	40.8243	75.3183	64.5696	136.387
32	117.778	38.1875	33.9127	182.052	94.6518	53.8291	46.2321	27.1304	39.0815	49.8674	37.6273	28.9332	76.8103	57.6006	37.6928	124.94	143.689	56.085	155.615	36.1556	23.4865	35.664	128.729	77.2728	77.683	45.561	127.055	38.2704	31.2954	58.9217	54.4644	36.7116	44.8478	40.2885	49.1674	54.4258	43.0894	81.3593	39.8449	90.2754	72.7607	91.4835	30.076	44.2146	42.7477	54.4468	104.54	50.581	134.871
33	133.252	38.0911	43.4548	107.674	89.7329	48.0366	39.211	25.6793	34.7076	48.2055	41.1887	27.7901	41.9792	55.4742	38.6638	108.991	136.283	108.722	126.771	33.6274	26.6876	33.8478	105.913	111.834	87.4251	46.8506	110.228	31.8145	32.247	64.6722	49.0336	36.5875	62.1538	40.1494	41.0385	47.9881	41.6274	33.5539	37.7827	60.3553	70.6799	47.8152	34.0067	45.7461	37.3406	79.9253	157.028	58.8298	183.389
34	133.681	43.3377	63.3773	132.916	56.1582	42.862	65.9596	24.2908	32.8776	29.0881	40.5489	28.3467	79.8907	69.5655	114.03	86.1764	134.228	112.341	51.9602	30.3191	31.4564	32.8592	99.9382	105.311	69.6619	41.8272	134.284	31.6245	33.6058	111.829	43.0947	38.2129	83.1965	40.3604	39.9768	39.2582	43.0703	33.239	36.2917	44.5913	66.8566	53.0489	32.269	43.4616	32.9075	53.447	81.3049	45.1453	118.955
35	132.284	71.9408	114.517	180.161	121.922	128.378	101.275	161.941	89.5662	181.828	124.789	120.473	121.593	79.1525	107.395	102.538	118.811	116.997	173.971	129.423	208.179	205.268	140.018	204.929	200.502	110.025	156.157	265.619	137.003	169.719	171.885	116.844	156.274	196.941	222.118	146.643	112.632	134.484	150.191	186.897	154.127	185.883	169.435	121.479	141.59	138.476	163.932	126.422	200.942
36	129.473	90.313	85.6678	146.281	108.847	111.078	95.8	136.636	93.6144	140.767	92.3473	181.548	109.251	81.8633	110.841	91.4357	118.507	141.596	142.449	193.442	162.225	199.703	106.918	173.999	184.63	97.5818	131.213	184.451	140.685	134.149	132.816	151.579	153.085	172.657	196.261	88.3736	91.3555	113.009	147.584	115.219	118.847	144.152	132.672	125.499	178.778	138.951	125.225	136.151	146.162
37	133.307	104.843	82.4039	139.664	117.392	149.677	107.731	112.524	91.4495	122.112	86.1343	160.638	108.186	76.9759	130.749	96.5377	142.658	131.873	149.103	142.422	173.475	205.587	117.051	156.001	174.811	108.233	138.65	215.718	145.382	157.777	134.302	186.951	145.978	196.711	178.551	108.727	93.5712	105.394	133.26	106.884	125.247	139.495	122.738	157.296	154.851	150.889	167.942	148.902	126.478
38	135.04	105.52	94.6817	140.672	111.53	149.967	107.622	109.674	96.2135	155.958	101.188	147.533	98.0564	68.227	97.7844	97.2099	142.309	126.137	130.372	137.249	129.726	231.568	164.797	177.334	173.627	114.874	140.582	208.657	156.595	153.291	155.159	184.752	159.362	201.041	168.042	128.033	85.4386	111.612	131.151	102.425	132.103	162.168	133.446	148.822	186.877	168.473	185.64	176.38	166.21
39	77.9966	66.0913	54.7429	147.505	49.7634	86.7869	86.099	51.3733	47.4703	133.073	52.4677	76.1341	87.1684	50.0881	110.016	53.6072	78.7615	116.464	107.291	57.9732	43.0719	146.446	135.775	140.582	128.425	101.154	81.0609	89.8342	57.7353	73.6475	87.7872	139.554	70.6851	117.461	60.9923	61.0992	42.1811	59.998	40.49	39.9004	56.1479	65.9955	43.1576	91.3466	50.7688	44.0487	64.1132	52.6474	123.902
40	67.6578	67.1211	71.5311	141.427	44.5505	96.0443	76.6373	36.971	33.5104	173.248	51.7531	45.6952	116.319	46.459	111.758	74.3072	106.758	103.104	126.369	52.9851	38.8064	166.477	168.565	139.903	135.327	117.645	114.407	65.9703	100.982	110.232	106.311	65.9916	122.564	121.729	39.0858	41.0886	45.1496	50.2075	50.0271	49.0004	76.6307	73.7493	42.4123	61.5361	61.0369	50.0588	94.2788	34.1156	187.596
41	64.0489	83.3997	56.9338	133.501	43.2704	80.7743	53.757	38.1471	40.416	184.791	43.3508	46.6841	103.819	39.9051	116.103	85.4981	117.143	103.056	98.9298	50.4948	35.2139	182.254	155.355	106.337	140.425	136.549	120.402	187.996	65.7115	96.2608	101.355	37.1464	108.276	39.3993	46.3564	57.1595	45.8301	39.0283	51.8166	47.8661	99.8418	51.8943	37.3763	64.2147	47.4694	66.0228	83.8725	32.5783	75.7231
42	60.6087	82.9457	57.7668	125.937	46.1578	87.3075	50.2326	38.4197	57.45	171.154	36.0745	47.9821	95.2194	45.7371	113.411	57.5317	112.267	127.709	65.9089	61.0672	36.4558	207.713	212.637	123.381	114.973	147.197	134.216	204.568	98.7915	52.5167	115.933	125.931	130.194	38.5802	35.4571	59.2601	42.8153	38.6082	39.6512	50.6526	81.7228	90.6543	35.5883	88.5436	49.2345	43.548	113.531	31.117	79.7536
43	126.048	80.2224	130.613	172.757	110.807	119.196	83.1124	124.307	104.437	138.493	142.346	145.086	110.288	102.857	114.587	89.9876	131.971	132.714	152.089	177.968	204.494	190.886	179.125	206.921	187.965	120.351	148.557	235.527	167.648	183.325	176.3	145.192	127.984	192.97	249.162	139.582	113.427	104.535	146.294	151.106	164.446	177.98	142.644	156.789	172.185	160.839	144.218	130.027	203.285
44	119.167	93.1616	96.3385	153.286	108.672	121.46	91.6589	101.736	104.701	106.054	103.788	129.484	95.4085	81.9124	113.447	97.454	123.065	152.844	120.734	125.388	191.111	211.243	150.41	193.444	169.557	113.474	164.274	194.36	153.773	166.336	176.294	171.223	145.694	191.472	193.799	125.679	106.338	103.24	129.16	108.851	148.495	152.738	130.397	138.47	157.478	143.209	144.423	129.433	167.392
45	133.54	97.2425	93.2167	130.727	118.228	109.606	111.178	128.179	95.0065	112.89	101.151	182.745	91.5663	70.6388	96.3324	106.557	151.445	131.768	128.014	141.446	185.204	232.347	148.734	190.451	158.953	127.209	145.535	198.853	164.603	175.358	165.875	189.088	152.494	229.822	189.162	117.977	93.9663	118.846	139.658	115.184	138.348	143.659	127.573	133.003	156.363	129.195	148.28	142.558	164.645
46	142.03	91.4905	102.398	133.853	120.074	117.603	104.711	114.411	91.438	127.883	109.347	213.542	101.626	77.6044	73.3249	112.552	118.894	140.69	143.377	143.596	189.128	214.511	184.835	177.163	179.984	119.768	129.977	175.619	160.314	171.024	159.784	189.274	139.452	218.607	184.589	143.724	113.133	116.855	148.454	98.3519	151.466	150.148	133.979	114.609	133.511	167.446	166.12	142.4	119.021
47	74.8781	69.9301	40.8089	123.96	42.975	99.0175	72.442	58.909	60.9932	95.833	56.5124	33.9832	90.7666	57.4536	94.1765	57.2585	51.0818	91.4095	91.1802	103.019	46.8715	118.1	61.0472	106.783	85.3888	92.7708	79.6421	59.3256	98.725	49.9369	57.3346	92.8008	66.6862	60.5564	97.562	69.2516	52.2351	55.9837	46.3942	44.7537	69.1159	79.269	48.428	82.0486	56.9249	54.8243	77.6031	50.9688	119.822
48	84.2955	78.1425	62.8409	122.7	55.6198	91.3768	53.402	47.4753	58.6303	40.1404	54.8788	27.6919	61.2002	39.5558	108.003	89.2791	80.2931	116.95	84.3063	32.583	38.4756	157.214	139.02	143.028	101.032	92.3654	88.7211	138.213	102.915	36.3502	69.7714	122.345	91.6404	112.805	38.7999	80.0496	63.898	53.3786	39.814	33.6246	76.035	113.018	44.1638	80.28	58.1081	68.9361	81.3583	42.2013	135.532
49	79.9674	79.6245	49.1642	130.407	75.9631	90.2876	63.6358	50.1379	43.3236	42.146	79.8543	33.9938	94.1564	53.4719	120.189	93.7751	103.101	85.3511	77.8289	31.1516	30.4746	132.533	126.607	112.553	101.295	93.9789	90.6728	152.649	127.11	36.1577	38.9252	153.77	134.283	38.2189	38.1696	60.1553	78.477	63.0295	40.8454	41.6968	126.559	111.704	39.3341	51.0732	41.4072	85.3963	35.9402	41.0248	61.2791
50	79.5077	95.1829	49.2218	39.8083	45.7052	69.575	97.3357	44.2092	42.4542	42.5988	81.9277	31.0642	84.6752	31.6577	66.1749	78.5526	79.2968	70.0604	67.1663	32.0522	32.0026	136.39	64.8336	110.428	94.9967	105.181	71.3132	196.837	135.11	30.4714	35.1745	113.149	54.3881	36.1337	38.6482	35.1496	62.6106	41.8462	46.3372	47.5889	81.516	132.676	35.7878	61.7599	33.8933	57.6475	40.4597	38.5951	34.235
51	113.322	86.7171	112.952	173.691	103.028	138.016	89.3558	122.864	85.1342	137.151	141.148	239.496	113.14	61.4786	95.9844	107.209	99.2715	127.157	170.335	138.487	175.08	206.938	129.492	215.131	180.331	117.971	156.513	251.38	154.643	185.357	136.533	158.27	120.962	209.91	229.408	174.796	127.477	143.219	116.165	127.772	149.917	197.482	119.912	133.034	156.005	156.415	163.721	113.887	162.81
52	113.851	94.8856	88.5656	159.474	104.8	115.053	100.042	100.564	91.9544	82.1653	92.0473	193.967	99.6721	73.2708	110.055	94.8814	107.876	141.445	128.473	153.422	196.916	197.429	126.005	203.191	157.352	108.269	124.654	208.65	165.075	180.596	148.189	189.868	122.621	194.546	193.857	136.393	105.673	147.956	137.475	117.501	149.974	168.047	114.361	131.471	157.235	168.523	142.3	116.433	202.232
53	148.142	99.6959	88.1453	154.972	124.42	122.054	105.357	119.256	83.2965	85.8492	91.9927	192.304	97.4674	69.0008	115.033	98.4324	130.355	112.133	138.155	221.194	209.376	212.596	114.138	215.08	157.142	123.392	146.065	197.46	162.353	171.536	137.789	198.474	140.734	246.792	182.905	150.217	104.57	131.951	138.946	115.969	133.889	159.415	117.454	127.967	149.185	150.919	139.355	109.702	168.55
54	145.868	100.935	86.3774	146.224	114.972	144.396	101.402	124.894	90.5934	93.8098	105.274	231.85	98.6648	67.1214	92.6426	90.2819	141.665	114.438	121.062	195.627	175.917	220.759	152.037	223.426	173.502	119.854	153.734	201.873	206.784	159.788	155.992	158.539	160.388	193.508	203.766	129.717	101.042	153.178	134.299	112.258	141.392	153.209	126.608	106.856	134.676	168.657	143.671	119.571	137.522
55	69.0242	69.6374	46.7868	139.309	48.7129	85.2542	65.8094	53.9914	49.9923	124.906	51.6241	58.8254	97.3507	42.2209	103.972	48.6921	40.0213	64.7233	73.9769	44.2338	53.9403	93.0231	57.146	51.0509	88.011	83.4166	117.915	69.3558	106.545	34.5019	50.6208	121.257	59.5644	87.9142	54.4822	54.2028	51.5567	66.9217	75.8415	45.9308	47.9562	62.3625	40.5997	105.507	46.1435	48.6765	73.5077	51.5549	87.8942
56	81.753	80.8073	56.6355	178.721	32.9926	88.0763	89.3269	40.2048	37.8709	65.411	43.8158	26.8478	84.6748	46.5385	83.5867	76.5196	64.6026	57.0386	112.294	31.3027	51.2912	141.782	54.6311	118.636	117.181	76.8976	111.906	41.7358	132.881	36.0962	43.8096	80.6203	46.6424	100.84	37.9045	45.4004	46.9142	49.0043	66.4837	36.8469	56.9698	50.6773	37.8272	78.5425	48.8597	40.9818	55.9867	41.5122	64.6286
57	68.9121	56.1729	52.9235	164.523	32.6466	58.8451	78.4047	36.9113	34.1973	176.552	25.1166	27.5231	87.0334	43.8402	78.6439	76.391	67.2794	62.2983	61.5133	31.7595	38.4225	90.9106	84.6345	93.1677	76.9827	80.4087	98.263	35.7758	129.231	37.9964	99.68	45.6472	38.415	42.9335	38.6164	31.6172	39.6117	66.0289	42.4868	35.3998	47.6827	74.9536	39.817	61.713	44.0295	36.9509	35.1122	44.8918	50.1796
58	61.818	45.9972	45.0722	159.43	34.5463	69.8855	37.7474	38.7588	35.7774	195.907	24.9984	29.2486	71.4521	38.4341	100.926	73.2782	97.9603	36.1583	64.6972	39.3939	48.7131	42.5443	33.5175	54.4617	74.3425	95.1086	63.4848	34.9184	57.6363	35.1481	38.7706	40.776	106.714	61.9109	35.4024	48.2099	28.6714	66.8999	39.262	36.6625	95.511	99.2889	36.9224	46.5547	44.3058	57.3118	31.1015	44.8841	31.508
59	78.0141	56.6748	47.1083	174.347	35.5288	59.998	50.526	43.5482	50.9273	178.43	64.0924	32.5959	75.6257	42.0323	54.5518	66.9965	76.2102	44.8152	98.2576	60.3371	38.7217	35.0177	46.9559	56.6682	74.3603	49.9493	74.2631	39.8924	54.7538	57.1505	142.274	47.9382	72.0341	45.5211	38.6625	61.667	39.6205	39.0923	32.9104	47.9177	43.0702	38.9114	35.323	46.3178	46.4546	51.7589	62.9522	55.7432	32.236
60	97.3513	55.1943	67.402	157.993	34.3268	71.4127	42.5473	41.017	48.9517	170.39	39.9054	27.0271	72.2803	46.596	81.3067	64.3613	95.5189	44.0683	88.4953	28.6309	31.5924	33.3656	37.4643	55.594	88.1528	46.7147	83.9806	41.2912	43.4933	49.0725	148.254	41.0915	65.7311	37.5379	39.7995	37.653	36.3953	53.6809	34.5169	60.8111	47.4529	35.2442	44.1987	39.3894	39.3809	79.8274	41.8668	29.8778	113.162
61	69.3315	67.2175	55.9492	60.867	37.6312	59.9225	50.4901	38.3279	39.4538	180.877	37.6909	26.6605	84.4948	38.3835		53.9178	73.3094	42.6953	77.5655	32.3811	31.3745	33.9441	38.0249	38.8376	112.516	42.469	101.672	41.6934	42.3594	36.702	168.585	35.8102	100.415	37.625	37.7171	39.9822	33.5266	59.3635	32.4871	52.8577	59.92	35.3104	47.1022	43.6793	38.8693	59.7479	46.0179	32.9011	41.2795
[truncated: 207 more columns]

## Sheet: Figure 4b
Total Distance Moved for Combinded Dark (mm)
AB/TL			AB/TL + Glucose			AB/TL + Mifepristone				gr+/+			gr-/-
Control	high PSNP		Control	high PSNP		Solvent Control	Mifepristone	Mifepristone + high PSNP		Control	high PSNP		Control	high PSNP
1572.07	2641.32		1324.08	1703.26		2459	1975.28	2118.02		1276.18	2464.32		1464.65	3034.23
1116.97	2379.45		1046.95	1460.26		2009.82	2212.47	2778.21		1198.16	1908.64		1033.31	2638.11
1175.88	2338.68		1374.62	1811.71		1726.75	2414.89	2175.15		1551.1	2535.88		1287.23	2335.93
1831.76	2223.48		1713.48	1353.8		1985.25	2304.68	1024.57		1520.06	1561.73		2071.98	3230.51
1364.69	2337.16		1261.99	1189.56		1722.49	2479.47	3081.41		1034.37	2501.13		1886.57	3441.64
1526.48	2524.96		1107	1520.97		1685	1688.61	2703.25		1527.57	2402.26		2047.01	3107.7
1199.24	2028.29		1417.68	1558.3		2047.84	1877.28	3246.9		843.342	2999.16		1640.47	2274.54
1456.99	2417.89		1045.24	2146.11		3566.78	2660.09	2695.24		1209.69	1370.35		2766.94	1579.04
1117.4	2337.28		1401.85	1906.99		1702.56	2195.57	1949.37		1859.6	2082.27		924.972	1790.43
1484.96	2536.16		1347.6	2408.72		2299.89	2513.51	2472.47		2057.49	1219.62		1202.87	1708.25
1291.55	1916.97		1668.19	1841.07		2723.66	2165.81	2968.01		1868.3	1126.98		2562.69	1622.82
2138.67	2418.05		1257.68	1958.23		2779.76	2764.8	2029.22		1062.4	1809.84		1737.61	1101.57
1244.92	2998.1		2537.43	2125.73		1832.49	2006.28	2208.74		2312.36	1571.52		1671	1997.22
910.103	1849.86		3051.04	2128.06		2287.81	2267.04	1079.17		1639.4	2177.49		1378.71	1192.55
1258.18	2757.34		1628.5	1755.55		1891.14	2029.27	1208.08		1626.3	2165.04		1943.05	2279.86
1185.08	1999.73		2460.06	1896.12		2301.98	1400.42	1965.32		1559.6	1562.17		2312.04	884.804
1526.83	2407.7		2393.91	2552.67		1614.58	1651.11	1424.73		2241.47	2453.42		1443.92	1702.57
1569.79	3232.88		1855.95	2182.55		1175.7	1692.82	1902.6		1840.37	1506.25		1119.8	1935.61
1698.13	1961.19		2062.64	1909.07		1317.71	1538.88	1652.81		2063.6	1591.02		2228.68	1267.97
1899.66	2010.89		1430.73	2902.04		1294.69	1438.95	1407.02		1850.19	2520.01		1681.55	2745.07
2200.83	2661.11		1707.01	2081.08		1534.31	1237.94	2146.16		2039.59	1706.84		1469.45	1271.22
2528.84	2611.78		1622.74	2208.71		1275.42	983.612	1651.81		1703.27	1635.65		2335.15	1926.94
1713.56	2874.09		2049.17	1961.93		1215.63	1732.14	1622.23		683.241	1682.8		1764.62	1045.93
2337.07	3359.49		1643.04	1746.82		1670.12	1150.63	2079.34		1633.17	3024.8		1768.57	1078.15
2098.36	2899.62		2237.89	2732.22		1369.76	1706.51	1422.35		1337.54	1962.55		1216.65	319.608
1381	2742.63		2938.24	2407.47		1926.08	1554.43	1607.29		1183.86	1747.79		1602	1076.24
1735.91	2407.72		2869.95	3439.54		1539.34	1639.26	2428.18		1452.74	2638.52		2120.84	1554.47
2538.17	1255.39		1861.71	2470.46		1739.55	1590.26	1905.12		1585.09	1868.37		1809.78	1941.19
1914.86	1905.84		2108.42	2485.51		2182.83	1462.72	1769.07		1331.3	1900.3		1798.32	333.239
2008.26	892.828		2226.29	2263.77		1726.42	1668.7	1933.76		1659.09	1872.38		1374.93	866.157
1850.92	1711.68		2327.13	3011.98		1420.03	1611.06	1832.23		1906.64	1850.07		1696.05	2228.46
2040.05	2017.71		1490.77	2548.64		1165.78	1662.87	1570.24		1263.71	1487.09		1456.62	1430.67
1725.03	2807.06		2469.05	1752.91		1682.9	1212.81	945.457		2048.51	2167.12		1014.2	1636.22
2444.98	1611.4		2119.69	2316.75		1898.81	1283.94	4231.61		2344.52	2208.29		1761.29	1537.77
2391.62	1769.31		1967.94	2435.11		1118.96	1262.72	1987.78		1934.03	1691.07		1319.4	1747.06
1589.86	1395.1		2232.07	2309.12		707.677	1221.9	1592.79		1325.46	1861.73		1597.98	1417.59
1248.62	1425.51		1726.55	1824.47		1953.01	1624.52	2866.51		1878.06	1821.42		1468.57
1484.28	1612.95		3457.8	2500.38		1274.19	1420.63	1397.07		1527.25	1143.08		1733.62
1652.64	1789.24		2205.67			2206.15	1475.3	1592.78		1370.75	1754.35		1082.97
1458.42	1912.12		2635.1			1337.17	2122.56	1150.14		1466.3	2186.86		1997.79
1708.25	1718.59		2136.86			1319.66	1177.6	2052.63		2352.4			1424.62
1934.38	1758.85		1936.27			1645.58	1385.07	1959.91		1679.18			1793.38
1571.22	1949.53		2367.59			90.5618	1514.94	1272.79		1310.13			2034.98
1595.3	1787.3		1894.31			1082.14	904.083	2511.31		1354.26			2031.34
1878.73	1728.91		1894.31			941.756	1140.47	2258.72		1632.05			636.504
1841.99	1465.64		2526.04			1742.19	1696.42	1909.15		1861.22			1322.6
1834.83	2030.2		2585.94			1002.13	1498.61	2541.66		1375.96			1617.27
1591.87	1797.69		2564.8			2275.71	1482.42	1744.94		1388.43			1625.81
1965.25	1421.29					1388.71	1339.12	2248.48		792.988			2164.1
2251.62	2292.66					1654.7	2154.25	1540.38		1095.63			678.849
1537.24	2700.54					1426.66	2245.41	2417.29		1485.3			1035.11
2649.33	1472.57					2760.2	1204.26	1646.64		604.817			1156.83
2054.73	1540.04					1809.38	971.389	1820.9		762.364			1287.42
2058.86	1805.09					1528.65	947.597	1365.48		1209.67			1634.8
1546.27	2083.12					1688.22	1241.54	1713.45		1053.05			1976.55
1511.38	2020.46					1608.85	1853.64	1405.54		714.394			1250.51
1532.45	2521.83					1019.21	1537.59	3173.29		627.754			1795.14
1433.72	1965.61					1583.86	1417.15	2180.61		671.122			1137.35
1778.33	1818.62					1357.16	3162.34			1156.08			1224.71
2344.23	1912.95					1803.78	1369.58			1175.56			1427.5
1301.82	1974.2					1695.42	1489.08			848.563			1069.19
1944.62	2331.68					1309.64	1406.23			997.446			1185.57
2281.74	2410.05					1355.34	945.913			1622.93			1379.25
2210.56	1952.67					1981.51	1346.56			1958.89
2525.08	1490.9					1591.15	1394.32			1307.55
1899.79	1662.84					1905.3	1411.66			1370.66
2729.83	1827.31					3272.8	1116.79			1324.71
1690.45	1879.78					2725.36	1314.82			2456.56
1999.93	2610.55					1870.23	1223.11			2045.36
1506.16	1638.22					2008.79	1132.13			1541.19
1907.1	1979.23					4137.56	1455.82			1788.3
1760.66	2040.89					4097.51	1115.32			1376.4
1750.39	1553.08					2229.51	2735.08			1636.61
2149.57	1899.95					1733.24	2041.75			1232.83
2593.07	1309.29					2074.7	2118.02			1704.94
2105.69	1632.43					1851.62	2796.83			1212.19
1715.85	2146.4					2249.91	2441.68			1111.54
2137.02	3247.76					1664.56	3332.24			885.234
1446.45	2912.77					2713.44	2573.76			1120.86
1596.18	2990.34					2026.62	1591.17			1353.27
930.472	2536.45					1798.55	2723.19			931.354
1113.78	2309.15					1684.15	1857.89			1095.06
1383.08	2656.6					1534.55	2801.31			1614.18
1131.07	2329.92					1870.83	2690.57			2292.62
1470.09	2648.59						1905.19			1950.41
1224.34	2556.08						2026.61			921.416
2035.03	3115.26						2794.53			1349.78
1471.94	3209.42						2229.52			683.623
1117.27	1794.2						1806.02			2100.97
1536.59	2029.51						3144.36			1758.18
1412.15	2431.8						1397.41			1220.71
1926.94							1527.95			1195.88
1805.35										1403.22
1366.82										1756.55
1253.11										1527.36
1029.74										1116.06
1425.87										1810.92
1120.18										1506.17
1634.91										1051.13
1611.8										1627.42
1130.41										837.732
1574.96										1078.08
1376.06										1251.52
1503.16										1517.17
1612.01										1123.54
1106.88										797.239
1659.03										1521.57
787.103										1451.68
1826.65										1940.72
1170.63										1206.57
1459.13										1427.5
1420.23										1986.59
1313.64										2133.32
1713.39										1350.85
1434.61										1702.37
1924.84										1244.64
1754.63										2149.75
1612.58										1212.88
1726.45										1033.01
1758.97										1313.95
1728.93										1203.04
1514.47										1556.76
2102.74										1475.94
1613.34										1107.12
1611.14										1740.73
2006.04										1427.39
1605.42										1498.46
2184.88										2114.08
1622.07										1713.78
1650.74										1601.47
1655.63										1317.26
1128.82										1871.34
1076.16										2106.31
1524.94										1394.83
1516.49										1429.93
1247.99										1246.89
1391.01
1209.16
1667.57
1419.03
1404.49
1027.81
1443.36
1696.52
2034.98
1167.73
1288.04
2543.89
1610.33
3641.71
2124.67
1980.3
3837.89
1584.46
2105.01
2029.81
1145.11
1440.58
1746.11
2384.1
2116.18
2046.86
2748.64
2413.77
2735.79
